# Supplementary material for: Copolymer-Coated Gold Nanoparticles: Enhanced Stability and Customizable Functionalization for Biological Assays
Source: Biosensors (Basel). 2024 Jun 24;14(7):319. doi: 10.3390/bios14070319 (PMC11274550; doi:10.3390/bios14070319)
Supplement: Supplementary file 1 [file biosensors-14-00319-s001.zip]

Archive with 1 entries (1 files):
- biosensors-3034494-supplementary.pdf
